# Supplementary material for: Effects of low-intensity pulsed focal ultrasound-mediated delivery of endothelial progenitor-derived exosomes in tMCAo stroke
Source: Front Neurol. 2025 Apr 9;16:1543133. doi: 10.3389/fneur.2025.1543133 (PMC12014438; doi:10.3389/fneur.2025.1543133)
Supplement: Supplementary file 3 [file Table_3.XLSX]

## Sheet: EPC EXO
	Day 28 MRI							Day 7 MRI
Date	Sample ID	Area	Right Side	Left Side	R/L		Date	Sample ID	Area	Right Side	Left Side	R/L
2021-09-02	MCAO_EPCT1_D28	Central	19.671	18.247	1.07804		2021-08-13	MCAO_EPCT1_D7	Central	19.069	19.266	0.989775
		Forward 1	18.602	17.156	1.08429				Forward 1	18.624	18.585	1.0021
		Forward 2	16.537	15.801	1.04658				Forward 2	18.349	16.988	1.08012
		Reverse 1	22.213	19.867	1.11809				Reverse 1	24.002	20.953	1.14552
		Reverse 2	22.854	21.33	1.07145				Reverse 2	24.424	21.943	1.11307
	MCAO_EPCT3_D28	Central	18.383	17.741	1.03619			MCAO_EPCT3_D7	Central	21.628	21.814	0.991473
		Forward 1	18.298	17.274	1.05928				Forward 1	19.401	19.946	0.972676
		Forward 2	15.559	14.198	1.09586				Forward 2	17.871	16.937	1.05515
		Reverse 1	17.1	18.782	0.910446				Reverse 1	21.285	23.822	0.893502
		Reverse 2	19.468	20.863	0.933135				Reverse 2	24.351	24.373	0.999097
2021-09-03	MCAO_EPCT4_D29	Central	16.172	16.993	0.951686			MCAO_EPCT4_D7	Central	18.287	18.394	0.994183
		Forward 1	14.681	16.397	0.895347				Forward 1	18.208	18.489	0.984802
		Forward 2	13.922	14.962	0.930491				Forward 2	16.937	16.718	1.0131
		Reverse 1	17.584	19.311	0.910569				Reverse 1	21.015	20.081	1.04651
		Reverse 2	17.471	20.143	0.867348				Reverse 2	22.039	21.555	1.02245
2021-10-14	AAM005_EPC2T0_D27	Central	16.543	17.128	0.965845		2021-09-23	AAM005_EPC2T0_D7	Central	20.402	19.474	1.04765
		Forward 1	15.328	17.252	0.888477				Forward 1	20.014	18.922	1.05771
		Forward 2	13.86	14.501	0.955796				Forward 2	17.651	16.532	1.06769
		Reverse 1	16.706	18.326	0.911601				Reverse 1	22.112	21.307	1.03778
		Reverse 2	18.383	19.412	0.946992				Reverse 2	22.241	22.444	0.990955
2021-10-15	AAM007_EPC2T2_D28	Central	18.45	17.466	1.05634		2021-10-15	AAM007_EPC2T2_D7	Central	20.025	20.475	0.978022
		Forward 1	17.713	17.089	1.03651				Forward 1	19.429	17.826	1.08992
		Forward 2	17.173	16.543	1.03808				Forward 2	16.656	15.716	1.05981
		Reverse 1	19.839	19.097	1.03885				Reverse 1	21.814	20.531	1.06249
		Reverse 2	20.751	21.639	0.958963				Reverse 2	22.236	22.23	1.00027
	AAM008_EPC2T3_D28	Central	19.414	18.754	1.03519			AAM008_EPC2T3_D7	Central	19.879	19.097	1.04095
		Forward 1	18.202	18.557	0.98087				Forward 1	20.064	17.094	1.17375
		Forward 2	17.449	15.789	1.10514				Forward 2	18.703	15.362	1.21748
		Reverse 1	19.659	19.462	1.01012				Reverse 1	21.999	21.099	1.04266
		Reverse 2	19.412	19.086	1.01708				Reverse 2	23.012	20.964	1.09769
	AAM009_EPC2T4_D28	Central	17.466	18.045	0.967914			AAM009_EPC2T4_D7	Central	20.469	19.749	1.03646
		Forward 1	15.936	16.605	0.959711				Forward 1	18.979	17.792	1.06672
		Forward 2	15.711	15.176	1.03525				Forward 2	17.842	16.521	1.07996
		Reverse 1	18.225	19.631	0.928379				Reverse 1	21.988	20.627	1.06598
		Reverse 2	18.799	20.773	0.904973				Reverse 2	21.589	21.78	0.99123

## Sheet: PBS
	Day 28 MRI							Day 7 MRI
Date	Sample ID	Area	Right Side	Left Side	R/L		Date	Sample ID	Area	Right Side	Left Side	R/L
2021-09-10	MCAO_ControlT2_ D28	Central	20.492	21.527	0.951921		2021-08-19	MCAO_ControlT1_ D6	Central	22.854	20.098	1.13713
		Forward 1	20.711	21.431	0.966404				Forward 1	20.132	16.402	1.22741
		Forward 2	18.9	19.8	0.954545				Forward 2	18.332	15.176	1.20796
		Reverse 1	23.265	23.704	0.98148				Reverse 1	24.058	21.268	1.13118
		Reverse 2	23.962	24.986	0.959017				Reverse 2	24.384	24.075	1.01283
2021-10-07	AAM001_PBS2T1_D27	Central	18.113	20.233	0.895221		2021-08-20	MCAO_ControlT2_ D6	Central	19.575	20.818	0.940292
		Forward 1	17.212	18.922	0.909629				Forward 1	17.516	18.349	0.954602
		Forward 2	14.827	16.425	0.902709				Forward 2	16.639	17.634	0.943575
		Reverse 1	19.046	22.022	0.864862				Reverse 1	21.982	24.694	0.890176
		Reverse 2	20.177	20.419	0.988148				Reverse 2	22.303	24.671	0.904017
	AAM002_PBS2T2_D27	Central	17.556	19.181	0.915281		2021-09-16	AAM001_PBS2T1_D6	Central	20.987	19.557	1.07312
		Forward 1	17.482	18.394	0.950419				Forward 1	18.624	19.052	0.977535
		Forward 2	15.846	17.016	0.931241				Forward 2	17.021	15.435	1.10275
		Reverse 1	18.467	19.834	0.931078				Reverse 1	21.021	22.044	0.953593
		Reverse 2	17.736	19.777	0.896799				Reverse 2	23.496	22.708	1.0347
2021-10-08	AAM003_PBS2T3_D28	Central	17.398	19.732	0.881715			AAM002_PBS2T2_D6	Central	20.419	19.069	1.0708
		Forward 1	17.032	18.664	0.912559				Forward 1	19.665	17.556	1.12013
		Forward 2	16.408	15.514	1.05763				Forward 2	16.948	16.222	1.04475
		Reverse 1	18.186	20.452	0.889204				Reverse 1	20.469	20.475	0.999707
		Reverse 2	20.244	22.798	0.887973				Reverse 2	20.526	22.342	0.918718
	AAM003_PBS2T4_D28	Central	17.719	18.321	0.967142		2021-09-17	AAM003_PBS2T3_D7	Central	21.24	20.143	1.05446
		Forward 1	17.871	17.589	1.01603				Forward 1	20.267	18.664	1.08589
		Forward 2	16.633	16.757	0.9926				Forward 2	18.579	16.903	1.09915
		Reverse 1	18.675	20.565	0.908096				Reverse 1	21.386	20.559	1.04023
		Reverse 2	21.015	21.544	0.975446				Reverse 2	23.136	23.889	0.968479
2021-12-02	AAM014_PBS3T0_D27	Central	17.887	18.697	0.956678		2021-12-02	AAM003_PBS2T4_D7	Central	19.26	19.372	0.994218
		Forward 1	17.73	17.1	1.03684				Forward 1	17.966	17.567	1.02271
		Forward 2	16.245	16.29	0.997238				Forward 2	16.076	15.604	1.03025
		Reverse 1	17.994	21.246	0.846936				Reverse 1	19.434	20.948	0.927726
		Reverse 2	19.136	21.347	0.896426				Reverse 2	20.334	21.96	0.925956
2021-12-03	AAM015_PBS3T1_D28	Central	19.839	20.886	0.949871		2021-11-11	AAM016_PBS3T2_D6	Central	20.289	20.407	0.994218
		Forward 1	19.586	20.036	0.97754				Forward 1	18.652	19.074	0.977876
		Forward 2	19.361	17.859	1.0841				Forward 2	16.976	16.02	1.05968
		Reverse 1	21.364	22.674	0.942225				Reverse 1	20.717	21.307	0.97231
		Reverse 2	22.922	23.704	0.96701				Reverse 2	22.438	22.747	0.986416
	AAM016_PBS3T2_D28	Central	19.665	18.692	1.05205		2021-11-12	AAM014_PBS3T0_D7	Central	19.648	19.912	0.986742
		Forward 1	19.474	17.814	1.09319				Forward 1	17.629	16.161	1.09084
		Forward 2	17.336	16.661	1.04051				Forward 2	16.644	15.041	1.10658
		Reverse 1	20.773	21.364	0.972337				Reverse 1	19.637	19.012	1.03287
		Reverse 2	21.589	22.534	0.958063				Reverse 2	19.823	22.562	0.878601
	AAM017_PBS3T3_D28	Central	19.71	18.292	1.07752			AAM015_PBS3T1_D7	Central	20.762	21.172	0.980635
		Forward 1	18.664	18.534	1.00701				Forward 1	18.861	18.99	0.993207
		Forward 2	17.595	15.992	1.10024				Forward 2	15.941	16.414	0.971183
		Reverse 1	20.064	21.381	0.938403				Reverse 1	20.959	22.297	0.939992
		Reverse 2	21.442	21.471	0.998649				Reverse 2	23.541	24.052	0.978754
	AAM018_PBS3T4_D28	Central	20.036	19.682	1.01799			AAM017_PBS3T3_D7	Central	19.654	19.749	0.99519
		Forward 1	19.361	17.736	1.09162				Forward 1	19.434	19.232	1.0105
		Forward 2	16.892	16.228	1.04092				Forward 2	15.711	15.817	0.993298
		Reverse 1	21.853	19.716	1.10839				Reverse 1	20.475	20.07	1.02018
		Reverse 2	18.816	22.157	0.849212				Reverse 2	21.476	23.102	0.929616
								AAM018_PBS3T4_D7	Central	19.671	19.665	1.00031
									Forward 1	18.022	17.91	1.00625
									Forward 2	17.269	17.004	1.01558
									Reverse 1	21.094	20.948	1.00697
									Reverse 2	21.892	20.334	1.07662

## Sheet: USG & EPC EXO
	Day 28 MRI							Day 7 MRI
Date	Sample ID	Area	Right Side	Left Side	R/L		Date	Sample ID	Area	Right Side	Left Side	R/L
2021-09-07	MCAO_EPC+USGT1_D29	Central	21.403	20.554	1.04131		2021-08-12	MCAO_EPC+USGT1_D7	Central	20.346	18.821	1.08103
		Forward 1	19.744	19.614	1.00663				Forward 1	19.839	18.191	1.09059
		Forward 2	18.113	16.684	1.08565				Forward 2	17.747	16.622	1.06768
		Reverse 1	23.445	22.264	1.05305				Reverse 1	23.529	20.745	1.1342
		Reverse 2	23.203	22.804	1.0175				Reverse 2	26.353	20.374	1.29346
2021-11-11	AAM010 EPC+USG2T0_D27	Central	19.046	20.857	0.913171		2021-10-21	AAM010 EPC+USG2T0_D6	Central	18.309	21.212	0.863144
		Forward 1	17.511	18.405	0.951426				Forward 1	17.392	18.776	0.926289
		Forward 2	16.701	16.537	1.00992				Forward 2	15.581	16.183	0.9628
		Reverse 1	19.53	22.517	0.867345				Reverse 1	20.25	20.396	0.992842
		Reverse 2	20.132	22.618	0.890088				Reverse 2	20.902	22.331	0.936008
	AAM011 EPC+USG2T2_D27	Central	20.464	19.288	1.06097		2021-10-22	AAM011 EPC+USG2T2_D7	Central	19.789	19.367	1.02179
		Forward 1	18.754	18.028	1.04027				Forward 1	18.501	18.208	1.01609
		Forward 2	17.685	16.459	1.07449				Forward 2	16.222	16.886	0.960677
		Reverse 1	20.728	20.509	1.01068				Reverse 1	20.171	22.342	0.902829
		Reverse 2	21.651	21.234	1.01964				Reverse 2	21.628	22.523	0.960263
	AAM012 EPC+USG2T3_D27	Central	17.421	20.469	0.851092			AAM012 EPC+USG2T3_D7	Central	19.007	19.305	0.984564
		Forward 1	16.701	19.558	0.853922				Forward 1	17.516	18.748	0.934286
		Forward 2	15.452	16.824	0.91845				Forward 2	15.834	16.38	0.966667
		Reverse 1	19.159	19.446	0.985241				Reverse 1	18.664	21.009	0.888381
		Reverse 2	20.076	23.709	0.846767				Reverse 2	20.779	21.994	0.944758
	AAM013 EPC+USG2T4_D27	Central	20.087	19.266	1.04261			AAM013 EPC+USG2T4_D7	Central	19.114	18.979	1.00711
		Forward 1	18.467	18.922	0.975954				Forward 1	18.607	18.641	0.998176
		Forward 2	17.122	16.796	1.01941				Forward 2	16.414	15.744	1.04256
		Reverse 1	20.554	23.119	0.889052				Reverse 1	20.222	20.655	0.979037
		Reverse 2	21.223	22.95	0.924749				Reverse 2	22.781	22.359	1.01887
2021-12-10	AAM019 EPC+USG3T0_D28	Central	21.488	20.61	1.0426		2021-11-19	AAM019 EPC+USG3T0_D6	Central	19.901	20.807	0.956457
		Forward 1	19.446	19.699	0.987157				Forward 1	17.196	18.056	0.95237
		Forward 2	18.388	19.372	0.949205				Forward 2	16.093	16.408	0.980802
		Reverse 1	21.87	21.881	0.999497				Reverse 1	21.217	21.881	0.969654
		Reverse 2	22.365	21.757	1.02795				Reverse 2	22.016	23.062	0.954644
	AAM021 EPC+USG3T2_D28	Central	20.402	19.806	1.03009			AAM020 EPC+USG3T1_D7	Central	17.854	17.449	1.02321
		Forward 1	18.079	19.086	0.947239				Forward 1	16.369	16.076	1.01823
		Forward 2	16.369	17.646	0.927632				Forward 2	15.789	14.816	1.06567
		Reverse 1	20.723	21.696	0.955153				Reverse 1	18.366	17.792	1.03226
		Reverse 2	21.268	21.892	0.971496				Reverse 2	20.537	20.846	0.985177
	AAM022 EPC+USG3T3_D28	Central	18.388	19.772	0.930002			AAM021 EPC+USG3T2_D7	Central	20.402	19.001	1.07373
		Forward 1	16.701	20.739	0.805294				Forward 1	18.596	17.516	1.06166
		Forward 2	15.947	16.228	0.982684				Forward 2	17.032	14.76	1.15393
		Reverse 1	20.137	22.584	0.891649				Reverse 1	20.273	20.379	0.994799
		Reverse 2	21.212	24.098	0.880239				Reverse 2	21.814	21.757	1.00262
	AAM023 EPC+USG3T4_D28	Central	20.351	20.081	1.01345			AAM022 EPC+USG3T3_D7	Central	19.519	18.315	1.06574
		Forward 1	18.022	19.519	0.923305				Forward 1	17.134	17.797	0.962747
		Forward 2	17.752	18.838	0.942351				Forward 2	16.492	15.497	1.06421
		Reverse 1	20.801	22.174	0.938081				Reverse 1	20.317	20.7	0.981498
		Reverse 2	20.222	21.904	0.92321				Reverse 2	20.948	22.286	0.939962
								AAM023 EPC+USG3T4_D7	Central	19.361	20.031	0.966552
									Forward 1	18.427	18.276	1.00826
									Forward 2	15.896	15.857	1.00246
									Reverse 1	20.818	21.313	0.976775
									Reverse 2	22.866	24.997	0.91475

## Sheet: USG
	Day 28 MRI							Day 7 MRI
Date	Sample ID	Area	Right Side	Left Side	R/L		Date	Sample ID	Area	Right Side	Left Side	R/L
2022-01-13	AAM024_USGT 0_D27	Central	21.127	21.414	0.986598			AAM024_USGT 0_D6	Central	20.571	19.254	1.0684
		Forward 1	20.79	20.604	1.00903				Forward 1	18.641	17.932	1.03954
		Forward 2	17.466	17.061	1.02374				Forward 2	16.104	16.903	0.95273
		Reverse 1	21.122	22.95	0.920349				Reverse 1	19.991	19.294	1.03613
		Reverse 2	21.718	23.473	0.925233				Reverse 2	22.224	21.51	1.03319
2022-01-14	AAM025_USGT 1_D28	Central	19.344	20.745	0.932466			AAM025_USGT 1_D6	Central	21.212	20.16	1.05218
		Forward 1	19.558	19.738	0.990881				Forward 1	19.783	19.867	0.995772
		Forward 2	18.022	17.37	1.03754				Forward 2	16.858	16.954	0.994338
		Reverse 1	19.929	22.455	0.887508				Reverse 1	21.836	21.516	1.01487
		Reverse 2	19.862	22.545	0.880994				Reverse 2	22.523	22.551	0.998758
	AAM026_USGT 2_D28	Central	22.382	21.341	1.04878			AAM026_USGT 2_D6	Central	21.375	20.919	1.0218
		Forward 1	19.8	19.311	1.02532				Forward 1	20.177	19.057	1.05877
		Forward 2	18.793	17.449	1.07702				Forward 2	17.561	17.494	1.00383
		Reverse 1	22.725	22.613	1.00495				Reverse 1	23.074	22.129	1.0427
		Reverse 2	23.996	25.183	0.952865				Reverse 2	23.141	23.254	0.995141
	AAM027_USGT 3_D28	Central	19.091	19.839	0.962296			AAM027_USGT 3_D6	Central	18.956	18.366	1.03212
		Forward 1	18.349	18.079	1.01493				Forward 1	17.882	17.28	1.03484
		Forward 2	15.744	16.616	0.94752				Forward 2	15.666	14.079	1.11272
		Reverse 1	20.526	21.246	0.966111				Reverse 1	19.749	18.292	1.07965
		Reverse 2	21.78	22.792	0.955598				Reverse 2	20.317	20.064	1.01261
	AAM028_USGT 4_D28	Central	19.817	19.744	1.0037			AAM028_USGT 4_D28	Central	18.208	18.011	1.01094
		Forward 1	17.668	18.36	0.962309				Forward 1	16.892	16.667	1.0135
		Forward 2	17.578	15.84	1.10972				Forward 2	16.453	14.912	1.10334
		Reverse 1	21.842	19.17	1.13938				Reverse 1	18.247	19.164	0.95215
		Reverse 2	21.819	22.236	0.981247				Reverse 2	21.071	20.953	1.00563
