# Supplementary material for: Effects of low-intensity pulsed focal ultrasound-mediated delivery of endothelial progenitor-derived exosomes in tMCAo stroke
Source: Front Neurol. 2025 Apr 9;16:1543133. doi: 10.3389/fneur.2025.1543133 (PMC12014438; doi:10.3389/fneur.2025.1543133)
Supplement: Supplementary file 5 [file Table_5.XLSX]

## Sheet: Stroke Raw
Label Id	Label Name	Number Of Voxels	Volume (mm^3)	Image mean (AAM001PBS2T1_D3_04_T2map-sub)	Image stdev (AAM001PBS2T1_D3_04_T2map-sub)
0	Clear Label	490113	5513.77	6.43106	20.7754
1	Label 1	1407	15.8288	81.3232	21.2007
Label Id	Label Name	Number Of Voxels	Volume (mm^3)	Image mean (AAM001PBS2T1_D6_04_T2map-sub)	Image stdev (AAM001PBS2T1_D6_04_T2map-sub)
0	Clear Label	491266	5526.74	6.97916	22.2053
1	Label 1	254	2.8575	74.7801	8.02746
Label Id	Label Name	Number Of Voxels	Volume (mm^3)	Image mean (AAM001PBS2T1_D27_04_T2map-sub)	Image stdev (AAM001PBS2T1_D27_04_T2map-sub)
0	Clear Label	491492	5529.29	8.40776	26.0812
1	Label 1	28	0.315	78.3665	7.69964
Label Id	Label Name	Number Of Voxels	Volume (mm^3)	Image mean (AAM003PBS2T3_D3_04_T2map-sub)	Image stdev (AAM003PBS2T3_D3_04_T2map-sub)
0	Clear Label	491110	5524.99	6.81144	22.0139
1	Label 1	410	4.6125	79.9893	9.93967
	Day7	0
	Day28	0
Label Id	Label Name	Number Of Voxels	Volume (mm^3)	Image mean (AAM005EPC2T0_D3_04_T2map-sub)	Image stdev (AAM005EPC2T0_D3_04_T2map-sub)
0	Clear Label	490941	5523.09	7.12202	24.2541
1	Label 1	579	6.51375	79.8873	12.411
Label Id	Label Name	Number Of Voxels	Volume (mm^3)	Image mean (AAM005EPC2T0_D6_04_T2map-sub)	Image stdev (AAM005EPC2T0_D6_04_T2map-sub)
0	Clear Label	491493	5529.3	6.96003	23.2188
1	Label 1	27	0.30375	67.5643	2.1834
	Day27	0
Label Id	Label Name	Number Of Voxels	Volume (mm^3)	Image mean (AAM007EPC2T2_D3_04_T2map-sub)	Image stdev (AAM007EPC2T2_D3_04_T2map-sub)
0	Clear Label	491319	5527.34	7.16047	24.1889
1	Label 1	201	2.26125	84.3046	16.9687
	Day7	0
	Day28	0
Label Id	Label Name	Number Of Voxels	Volume (mm^3)	Image mean (AAM008EPC2T3_D3_04_T2map-sub)	Image stdev (AAM008EPC2T3_D3_04_T2map-sub)
0	Clear Label	491311	5527.25	6.92167	23.288
1	Label 1	209	2.35125	71.7636	7.23312
	Day7	0
	Day28	0
Label Id	Label Name	Number Of Voxels	Volume (mm^3)	Image mean (AAM009EPC2T4_D3_04_T2map-sub)	Image stdev (AAM009EPC2T4_D3_04_T2map-sub)
0	Clear Label	490715	5520.54	6.76648	23.0174
1	Label 1	805	9.05625	70.8352	5.06597
	Day7	0
	Day28	0
Label Id	Label Name	Number Of Voxels	Volume (mm^3)	Image mean (AAM010EPCUSG2T0_D3_04_T2map-sub)	Image stdev (AAM010EPCUSG2T0_D3_04_T2map-sub)
0	Clear Label	491396	5528.2	6.98188	23.3125
1	Label 1	124	1.395	74.1661	7.70665
	Day7	0
	Day28	0
Label Id	Label Name	Number Of Voxels	Volume (mm^3)	Image mean (AAM012EPCUSG2T3_D3_04_T2map-sub)	Image stdev (AAM012EPCUSG2T3_D3_04_T2map-sub)
0	Clear Label	489685	5508.95	7.6074	24.207
1	Label 1	1835	20.6437	78.4845	10.5819
Label Id	Label Name	Number Of Voxels	Volume (mm^3)	Image mean (AAM012EPCUSG2T3_D7_04_T2map-sub)	Image stdev (AAM012EPCUSG2T3_D7_04_T2map-sub)
0	Clear Label	491321	5527.36	7.57382	23.2774
1	Label 1	199	2.23875	70.0967	4.542
Label Id	Label Name	Number Of Voxels	Volume (mm^3)	Image mean (AAM012EPCUSG2T3_D27_04_T2map-sub)	Image stdev (AAM012EPCUSG2T3_D27_04_T2map-sub)
0	Clear Label	491507	5529.45	7.48754	24.6522
1	Label 1	13	0.14625	69.5177	3.84985
Label Id	Label Name	Number Of Voxels	Volume (mm^3)	Image mean (AAM014PBS3T0_D3_04_T2map-sub)	Image stdev (AAM014PBS3T0_D3_04_T2map-sub)
0	Clear Label	491132	5525.23	5.92485	20.1969
1	Label 1	388	4.365	66.8038	7.70847
Label Id	Label Name	Number Of Voxels	Volume (mm^3)	Image mean (AAM014PBS3T0_D7_04_T2map-sub)	Image stdev (AAM014PBS3T0_D7_04_T2map-sub)
0	Clear Label	491418	5528.45	5.855	19.1823
1	Label 1	102	1.1475	63.5071	2.945
	Day28	0
Label Id	Label Name	Number Of Voxels	Volume (mm^3)	Image mean (AAM015PBS3T1_D3_04_T2map-sub)	Image stdev (AAM015PBS3T1_D3_04_T2map-sub)
0	Clear Label	491091	5524.77	5.90038	20.296
1	Label 1	429	4.82625	61.496	5.39404
Label Id	Label Name	Number Of Voxels	Volume (mm^3)	Image mean (AAM015PBS3T1_D7_04_T2map-sub)	Image stdev (AAM015PBS3T1_D7_04_T2map-sub)
0	Clear Label	491383	5528.06	6.69991	21.5972
1	Label 1	137	1.54125	59.3716	2.82802
	Day28	0
Label Id	Label Name	Number Of Voxels	Volume (mm^3)	Image mean (AAM017PBS3T3_D3_04_T2map-sub)	Image stdev (AAM017PBS3T3_D3_04_T2map-sub)
0	Clear Label	491490	5529.26	6.12022	20.9775
1	Label 1	30	0.3375	84.0979	20.6988
	Day7	0
	Day28	0
Label Id	Label Name	Number Of Voxels	Volume (mm^3)	Image mean (AAM018PBS3T4_D3_04_T2map-sub)	Image stdev (AAM018PBS3T4_D3_04_T2map-sub)
0	Clear Label	491278	5526.88	7.4275	23.9039
1	Label 1	242	2.7225	67.179	8.68593
Label Id	Label Name	Number Of Voxels	Volume (mm^3)	Image mean (AAM018PBS3T4_D7_04_T2map-sub)	Image stdev (AAM018PBS3T4_D7_04_T2map-sub)
0	Clear Label	491452	5528.83	5.93273	20.2452
1	Label 1	68	0.765	64.7332	3.96366
Label Id	Label Name	Number Of Voxels	Volume (mm^3)	Image mean (AAM018PBS3T4_D28_04_T2map-sub)	Image stdev (AAM018PBS3T4_D28_04_T2map-sub)
0	Clear Label	491513	5529.52	6.09067	20.3891
1	Label 1	7	0.07875	66.7275	10.1844
Label Id	Label Name	Number Of Voxels	Volume (mm^3)	Image mean (AAM020EPCUSG3T1_D3_04_T2map-sub)	Image stdev (AAM020EPCUSG3T1_D3_04_T2map-sub)
0	Clear Label	490599	5519.24	7.08522	22.0824
1	Label 1	921	10.3612	82.4994	12.6496
Label Id	Label Name	Number Of Voxels	Volume (mm^3)	Image mean (AAM020EPCUSG3T1_D7_04_T2map-sub)	Image stdev (AAM020EPCUSG3T1_D7_04_T2map-sub)
0	Clear Label	491456	5528.88	5.97805	19.9202
1	Label 1	64	0.72	68.7316	3.86804
	Mouse dead before Day 28
Label Id	Label Name	Number Of Voxels	Volume (mm^3)	Image mean (AAM021EPCUSG3T2_D3_04_T2map-sub)	Image stdev (AAM021EPCUSG3T2_D3_04_T2map-sub)
0	Clear Label	491463	5528.96	6.82414	20.861
1	Label 1	57	0.64125	98.4722	23.4275
	Day7	0
	Day28	0
Label Id	Label Name	Number Of Voxels	Volume (mm^3)	Image mean (AAM022EPCUSG3T3_D3_04_T2_T2map)	Image stdev (AAM022EPCUSG3T3_D3_04_T2_T2map)
0	Clear Label	490035	5512.89	187.275	89.6565
1	Label 1	1485	16.7062	70.6601	10.8672
Label Id	Label Name	Number Of Voxels	Volume (mm^3)	Image mean (AAM022EPCUSG3T3_D7_04_T2_T2map-sub)	Image stdev (AAM022EPCUSG3T3_D7_04_T2_T2map-sub)
0	Clear Label	491316	5527.3	6.85615	20.8567
1	Label 1	204	2.295	64.2813	3.6732
	Day28	0
Label Id	Label Name	Number Of Voxels	Volume (mm^3)	Image mean (AAM023EPCUSG3T4_D3_04_T2_T2map-sub)	Image stdev (AAM023EPCUSG3T4_D3_04_T2_T2map-sub)
0	Clear Label	491399	5528.24	7.05753	22.0612
1	Label 1	121	1.36125	76.8861	12.8115
	Day7	0
	Day28	0
Label Id	Label Name	Number Of Voxels	Volume (mm^3)	Image mean (AAM025USGT1_D3_04_T2_T2map-sub)	Image stdev (AAM025USGT1_D3_04_T2_T2map-sub)
0	Clear Label	491114	5525.03	5.94395	19.7064
1	Label 1	406	4.5675	67.8739	7.73774
Label Id	Label Name	Number Of Voxels	Volume (mm^3)	Image mean (AAM025USGT1_D6_04_T2_T2map-sub)	Image stdev (AAM025USGT1_D6_04_T2_T2map-sub)
0	Clear Label	491302	5527.15	7.46873	22.7475
1	Label 1	218	2.4525	65.2202	4.25317
	Day28	0
Label Id	Label Name	Number Of Voxels	Volume (mm^3)	Image mean (AAM027USGT3_D3_04_T2_T2map-sub)	Image stdev (AAM027USGT3_D3_04_T2_T2map-sub)
0	Clear Label	491451	5528.82	7.83382	24.4752
1	Label 1	69	0.77625	77.4738	10.0991
	Day7	0
	Day28	0
Label Id	Label Name	Number Of Voxels	Volume (mm^3)	Image mean (AAM028USGT4_D3_04_T2_T2map-sub)	Image stdev (AAM028USGT4_D3_04_T2_T2map-sub)
0	Clear Label	491462	5528.95	6.54699	21.8668
1	Label 1	58	0.6525	75.1999	8.14603
	Day7	0
	Day28	0
Label Id	Label Name	Number Of Voxels	Volume (mm^3)	Image mean (EPCT1_D3_T2map)	Image stdev (EPCT1_D3_T2map)
0	Clear Label	491392	5528.16	0	0
1	Label 1	128	1.44	0	0
	Day7	0
	Day28	0
Label Id	Label Name	Number Of Voxels	Volume (mm^3)	Image mean (EPCT3_D3_T2map_sub)	Image stdev (EPCT3_D3_T2map_sub)
0	Clear Label	490479	5517.89	6.35763	21.1792
1	Label 1	1041	11.7112	74.8799	8.92554
Label Id	Label Name	Number Of Voxels	Volume (mm^3)	Image mean (EPCT3_D3_T2map_sub)	Image stdev (EPCT3_D3_T2map_sub)
0	Clear Label	491064	5524.47	6.44172	21.2972
1	Label 1	456	5.13	72.2372	24.0516
Label Id	Label Name	Number Of Voxels	Volume (mm^3)	Image mean (EPCT3_D3_T2map_sub)	Image stdev (EPCT3_D3_T2map_sub)
0	Clear Label	491506	5529.44	6.50038	21.3892
1	Label 1	14	0.1575	90.0596	25.2616

## Sheet: Stroke
			Days MRI	Volume (cc3)
		PBS2T1	3	15.8288		100
			7	2.8575		18.0525
			28	0.315		1.99004
		PBS2T3	3	4.6125		100
			7
			28
		EPC2T0	3	6.51375		100
			7	0.30375		4.66321
			28			0
		EPC2T2	3	2.26125		100
			7			0
			28			0
		EPC2T3	3	2.35125		100
			7			0
			28			0
		EPC2T4	3	9.05625		100
			7			0
			28			0
		EPCUSG2T0	3	1.395		100
			7			0
			28			0
		EPCUSG2T3	3	20.6437		100
			7	2.23875		10.8447
			28	0.14625		0.708449
		PBS3T0	3	4.365		100
			7	1.1475		26.2887
			28			0
		PBS3T1_D3	3	4.82625		100
			7	1.54125		31.9347
			28			0
		PBS3T3_D3	3	0.3375		100
			7			0
			28			0
		PBS3T4	3	2.7225		100
			7	0.765		28.0992
			28	0.07875		2.89256
		EPCUSG3T1	3	10.3612		100
			7	0.72		6.949
			28			0
		EPCUSG3T2	3	0.64125		100
			7			0
			28			0
		EPCUSG3T3	3	16.7062		100
			7	2.295		13.7374
			28			0
		EPCUSG3T4	3	1.36125		100
			7			0
			28			0
		USGT1	3	4.5675		100
			7	2.4525		53.6946
			28			0
		USGT3	3	0.77625		100
			7			0
			28			0
		USGT4	3	0.6525		100
			7			0
			28			0
		EPCT1	3	1.44		100
			7	0		0
			28	0		0
		EPCT3	3	11.7112		100
			7	5.13		43.8042
			28	0.1575		1.34487
		Control T0	Day 3	8.109		100
			Day 7	5.0625		62.4306
			Day 28
		Control T1	Day 3	61.853		100
			Day 7	51.696		83.5788
			Day 28

## Sheet: Stroke Calculations
				USG									EPC + USG									EPC									PBS
	USGT1	USGT3	USGT4				EPCUSG2T0	EPCUSG2T3	EPCUSG3T1	EPCUSG3T2	EPCUSG3T3	EPCUSG3T4				EPC2T0	EPC2T2	EPC2T3	EPC2T4	EPCT1					PBS2T1	PBS2T3	PBS3T0	PBS3T1_D3	PBS3T3_D3	PBS3T4
Day 3	100	100	100	100		Day 3	100	100	100	100	100	100	100		Day 3	100	100	100	100			100		Day 3	100	100	100	100	100	100	100
Day 7	53.6946	0	0	17.8982		Day 7	0	10.8447	6.949	0	13.7374	0	5.25519		Day 7	4.66321	0	0	0			1.1658		Day 7	18.0525	0	26.2887	31.9347	0	28.0992	17.3959
Day 28	0	0	0	0		Day 28	0	0.708449	0	0	0	0	0.118075		Day 28	0	0	0	0			0		Day 28	1.99004	0	0	0	0	2.89256	0.813768

## Sheet: Ventricles raw
Left								Right
Label Id	Label Name	Number Of Voxels	Volume (mm^3)	Image mean (AAM001PBS2T1_D3_04_T2map-sub)	Image stdev (AAM001PBS2T1_D3_04_T2map-sub)			Label Id	Label Name	Number Of Voxels	Volume (mm^3)	Image mean (AAM001PBS2T1_D3_04_T2map-sub)	Image stdev (AAM001PBS2T1_D3_04_T2map-sub)
0	Clear Label	491067	5524.5	6.54087	20.8766			0	Clear Label	490996	5523.71	6.5204	20.8087
1	Label 1	453	5.09625	120.011	20.5605			1	Label 1	524	5.895	123.814	21.2888
Label Id	Label Name	Number Of Voxels	Volume (mm^3)	Image mean (AAM001PBS2T1_D6_04_T2map-sub)	Image stdev (AAM001PBS2T1_D6_04_T2map-sub)			Label Id	Label Name	Number Of Voxels	Volume (mm^3)	Image mean (AAM001PBS2T1_D6_04_T2map-sub)	Image stdev (AAM001PBS2T1_D6_04_T2map-sub)
0	Clear Label	491199	5525.99	6.9445	22.0891			0	Clear Label	490966	5523.37	6.88624	21.9269
1	Label 1	321	3.61125	113.659	16.9526			1	Label 1	554	6.2325	120.411	20.4679
Label Id	Label Name	Number Of Voxels	Volume (mm^3)	Image mean (AAM001PBS2T1_D27_04_T2map-sub)	Image stdev (AAM001PBS2T1_D27_04_T2map-sub)			Label Id	Label Name	Number Of Voxels	Volume (mm^3)	Image mean (AAM001PBS2T1_D27_04_T2map-sub)	Image stdev (AAM001PBS2T1_D27_04_T2map-sub)
0	Clear Label	491232	5526.36	8.35288	25.9773			0	Clear Label	490863	5522.21	8.26178	25.7702
1	Label 1	288	3.24	108.818	15.2983			1	Label 1	657	7.39125	120.453	18.4114
Label Id	Label Name	Number Of Voxels	Volume (mm^3)	Image mean (AAM003PBS2T3_D3_04_T2map-sub)	Image stdev (AAM003PBS2T3_D3_04_T2map-sub)			Label Id	Label Name	Number Of Voxels	Volume (mm^3)	Image mean (AAM003PBS2T3_D3_04_T2map-sub)	Image stdev (AAM003PBS2T3_D3_04_T2map-sub)
0	Clear Label	490850	5522.06	6.70711	21.6489			0	Clear Label	490919	5522.84	6.72812	21.7204
1	Label 1	670	7.5375	128.018	22.4234			1	Label 1	601	6.76125	124.785	20.9019
Label Id	Label Name	Number Of Voxels	Volume (mm^3)	Image mean (AAM003PBS2T3_D7_04_T2map-sub)	Image stdev (AAM003PBS2T3_D7_04_T2map-sub)			Label Id	Label Name	Number Of Voxels	Volume (mm^3)	Image mean (AAM003PBS2T3_D7_04_T2map-sub)	Image stdev (AAM003PBS2T3_D7_04_T2map-sub)
0	Clear Label	491015	5523.92	9.84732	29.3435			0	Clear Label	491057	5524.39	9.85817	29.3672
1	Label 1	505	5.68125	116.733	20.1736			1	Label 1	463	5.20875	114.925	17.5824
Label Id	Label Name	Number Of Voxels	Volume (mm^3)	Image mean (AAM003PBS2T3_D7_04_T2map-sub)	Image stdev (AAM003PBS2T3_D7_04_T2map-sub)			Label Id	Label Name	Number Of Voxels	Volume (mm^3)	Image mean (AAM003PBS2T3_D28_04_T2map-sub)	Image stdev (AAM003PBS2T3_D28_04_T2map-sub)
0	Clear Label	491057	5524.39	9.85817	29.3672			0	Clear Label	490792	5521.41	9.94146	29.7919
1	Label 1	463	5.20875	114.925	17.5824			1	Label 1	728	8.19	117.381	19.594
Label Id	Label Name	Number Of Voxels	Volume (mm^3)	Image mean (AAM005EPC2T0_D3_04_T2map-sub)	Image stdev (AAM005EPC2T0_D3_04_T2map-sub)			Label Id	Label Name	Number Of Voxels	Volume (mm^3)	Image mean (AAM005EPC2T0_D3_04_T2map-sub)	Image stdev (AAM005EPC2T0_D3_04_T2map-sub)
0	Clear Label	491266	5526.74	7.1515	24.2479			0	Clear Label	491311	5527.25	7.16436	24.2835
1	Label 1	254	2.8575	115.984	19.9474			1	Label 1	209	2.35125	109.173	16.4548
Label Id	Label Name	Number Of Voxels	Volume (mm^3)	Image mean (AAM005EPC2T0_D6_04_T2map-sub)	Image stdev (AAM005EPC2T0_D6_04_T2map-sub)			Label Id	Label Name	Number Of Voxels	Volume (mm^3)	Image mean (AAM005EPC2T0_D6_04_T2map-sub)	Image stdev (AAM005EPC2T0_D6_04_T2map-sub)
0	Clear Label	491277	5526.87	6.91077	23.1037			0	Clear Label	491254	5526.61	6.90716	23.0994
1	Label 1	243	2.73375	113.28	18.9054			1	Label 1	266	2.9925	110.74	17.1162
Label Id	Label Name	Number Of Voxels	Volume (mm^3)	Image mean (AAM005EPC2T0_D27_04_T2map-sub)	Image stdev (AAM005EPC2T0_D27_04_T2map-sub)			Label Id	Label Name	Number Of Voxels	Volume (mm^3)	Image mean (AAM005EPC2T0_D27_04_T2map-sub)	Image stdev (AAM005EPC2T0_D27_04_T2map-sub)
0	Clear Label	491334	5527.51	7.48453	25.9317			0	Clear Label	491108	5524.96	7.43218	25.8196
1	Label 1	186	2.0925	110.57	16.6665			1	Label 1	412	4.635	116.433	18.1972
Only Day 3 MRI exist
Label Id	Label Name	Number Of Voxels	Volume (mm^3)	Image mean (AAM006EPC2T1_D3_04_T2map-sub)	Image stdev (AAM006EPC2T1_D3_04_T2map-sub)			Label Id	Label Name	Number Of Voxels	Volume (mm^3)	Image mean (AAM006EPC2T1_D3_04_T2map-sub)	Image stdev (AAM006EPC2T1_D3_04_T2map-sub)
0	Clear Label	490974	5523.46	8.68766	27.5197			0	Clear Label	491012	5523.89	8.69864	27.5493
1	Label 1	546	6.1425	121.23	23.019			1	Label 1	508	5.715	119.031	19.326
Label Id	Label Name	Number Of Voxels	Volume (mm^3)	Image mean (AAM007EPC2T2_D3_04_T2map-sub)	Image stdev (AAM007EPC2T2_D3_04_T2map-sub)			Label Id	Label Name	Number Of Voxels	Volume (mm^3)	Image mean (AAM007EPC2T2_D3_04_T2map-sub)	Image stdev (AAM007EPC2T2_D3_04_T2map-sub)
0	Clear Label	491224	5526.27	7.12828	24.101			0	Clear Label	491311	5527.25	7.14827	24.1469
1	Label 1	296	3.33	112.964	16.4728			1	Label 1	209	2.35125	110.021	14.5264
Label Id	Label Name	Number Of Voxels	Volume (mm^3)	Image mean (AAM007EPC2T2_D7_04_T2map-sub)	Image stdev (AAM007EPC2T2_D7_04_T2map-sub)			Label Id	Label Name	Number Of Voxels	Volume (mm^3)	Image mean (AAM007EPC2T2_D7_04_T2map-sub)	Image stdev (AAM007EPC2T2_D7_04_T2map-sub)
0	Clear Label	491240	5526.45	6.54857	21.6245			0	Clear Label	491287	5526.98	6.56	21.6555
1	Label 1	280	3.15	112.994	16.5926			1	Label 1	233	2.62125	110.368	15.7137
Label Id	Label Name	Number Of Voxels	Volume (mm^3)	Image mean (AAM007EPC2T2_D28_04_T2map-sub)	Image stdev (AAM007EPC2T2_D28_04_T2map-sub)			Label Id	Label Name	Number Of Voxels	Volume (mm^3)	Image mean (AAM007EPC2T2_D28_04_T2map-sub)	Image stdev (AAM007EPC2T2_D28_04_T2map-sub)
0	Clear Label	491262	5526.7	6.86452	23.4867			0	Clear Label	491257	5526.64	6.86497	23.4917
1	Label 1	258	2.9025	113.656	18.1531			1	Label 1	263	2.95875	110.788	16.6236
Label Id	Label Name	Number Of Voxels	Volume (mm^3)	Image mean (AAM008EPC2T3_D3_04_T2map-sub)	Image stdev (AAM008EPC2T3_D3_04_T2map-sub)			Label Id	Label Name	Number Of Voxels	Volume (mm^3)	Image mean (AAM008EPC2T3_D3_04_T2map-sub)	Image stdev (AAM008EPC2T3_D3_04_T2map-sub)
0	Clear Label	491377	5527.99	6.92025	23.2621			0	Clear Label	491401	5528.26	6.92503	23.2718
1	Label 1	143	1.60875	106.574	13.2827			1	Label 1	119	1.33875	106.953	12.8539
Label Id	Label Name	Number Of Voxels	Volume (mm^3)	Image mean (AAM008EPC2T3_D7_04_T2map-sub)	Image stdev (AAM008EPC2T3_D7_04_T2map-sub)			Label Id	Label Name	Number Of Voxels	Volume (mm^3)	Image mean (AAM008EPC2T3_D7_04_T2map-sub)	Image stdev (AAM008EPC2T3_D7_04_T2map-sub)
0	Clear Label	491351	5527.7	6.81413	22.4481			0	Clear Label	491351	5527.7	6.81441	22.4496
1	Label 1	169	1.90125	106.69	13.8446			1	Label 1	169	1.90125	105.876	12.6536
Label Id	Label Name	Number Of Voxels	Volume (mm^3)	Image mean (AAM008EPC2T3_D28_04_T2map-sub)	Image stdev (AAM008EPC2T3_D28_04_T2map-sub)			Label Id	Label Name	Number Of Voxels	Volume (mm^3)	Image mean (AAM008EPC2T3_D28_04_T2map-sub)	Image stdev (AAM008EPC2T3_D28_04_T2map-sub)
0	Clear Label	491387	5528.1	6.82052	22.6898			0	Clear Label	491343	5527.61	6.81041	22.6654
1	Label 1	133	1.49625	103.255	11.1418			1	Label 1	177	1.99125	107.361	12.7852
Label Id	Label Name	Number Of Voxels	Volume (mm^3)	Image mean (AAM009EPC2T4_D3_04_T2map-sub)	Image stdev (AAM009EPC2T4_D3_04_T2map-sub)			Label Id	Label Name	Number Of Voxels	Volume (mm^3)	Image mean (AAM009EPC2T4_D3_04_T2map-sub)	Image stdev (AAM009EPC2T4_D3_04_T2map-sub)
0	Clear Label	491255	5526.62	6.81239	23.0077			0	Clear Label	491193	5525.92	6.80469	23.0045
1	Label 1	265	2.98125	116.298	17.1838			1	Label 1	327	3.67875	107.095	14.7933
Label Id	Label Name	Number Of Voxels	Volume (mm^3)	Image mean (AAM009EPC2T4_D7_04_T2map-sub)	Image stdev (AAM009EPC2T4_D7_04_T2map-sub)			Label Id	Label Name	Number Of Voxels	Volume (mm^3)	Image mean (AAM009EPC2T4_D7_04_T2map-sub)	Image stdev (AAM009EPC2T4_D7_04_T2map-sub)
0	Clear Label	491275	5526.84	6.72609	22.2125			0	Clear Label	491178	5525.75	6.70464	22.1617
1	Label 1	245	2.75625	112.553	16.1098			1	Label 1	342	3.8475	113.342	14.7122
Label Id	Label Name	Number Of Voxels	Volume (mm^3)	Image mean (AAM009EPC2T4_D28_04_T2map-sub)	Image stdev (AAM009EPC2T4_D28_04_T2map-sub)			Label Id	Label Name	Number Of Voxels	Volume (mm^3)	Image mean (AAM009EPC2T4_D28_04_T2map-sub)	Image stdev (AAM009EPC2T4_D28_04_T2map-sub)
0	Clear Label	491340	5527.57	6.95837	23.4046			0	Clear Label	490997	5523.71	6.87111	23.1628
1	Label 1	180	2.025	108.081	18.6441			1	Label 1	523	5.88375	123.689	30.6609
Label Id	Label Name	Number Of Voxels	Volume (mm^3)	Image mean (AAM010EPCUSG2T0_D3_04_T2map-sub)	Image stdev (AAM010EPCUSG2T0_D3_04_T2map-sub)			Label Id	Label Name	Number Of Voxels	Volume (mm^3)	Image mean (AAM010EPCUSG2T0_D3_04_T2map-sub)	Image stdev (AAM010EPCUSG2T0_D3_04_T2map-sub)
0	Clear Label	491180	5525.77	6.92219	23.1541			0	Clear Label	491104	5524.92	6.90359	23.1063
1	Label 1	340	3.825	117.714	19.538			1	Label 1	416	4.68	119.434	19.8617
Label Id	Label Name	Number Of Voxels	Volume (mm^3)	Image mean (AAM010EPCUSG2T0_D6_04_T2map-sub)	Image stdev (AAM010EPCUSG2T0_D6_04_T2map-sub)			Label Id	Label Name	Number Of Voxels	Volume (mm^3)	Image mean (AAM010EPCUSG2T0_D6_04_T2map-sub)	Image stdev (AAM010EPCUSG2T0_D6_04_T2map-sub)
0	Clear Label	491348	5527.66	6.34157	20.6995			0	Clear Label	491264	5526.72	6.32341	20.6533
1	Label 1	172	1.935	109.488	14.5443			1	Label 1	256	2.88	110.5	15.6049
Label Id	Label Name	Number Of Voxels	Volume (mm^3)	Image mean (AAM010EPCUSG2T0_D27_04_T2map-sub)	Image stdev (AAM010EPCUSG2T0_D27_04_T2map-sub)			Label Id	Label Name	Number Of Voxels	Volume (mm^3)	Image mean (AAM010EPCUSG2T0_D27_04_T2map-sub)	Image stdev (AAM010EPCUSG2T0_D27_04_T2map-sub)
0	Clear Label	491389	5528.12	5.76964	19.3348			0	Clear Label	491240	5526.45	5.73616	19.2399
1	Label 1	131	1.47375	109.912	14.1359			1	Label 1	280	3.15	113.223	15.5673
Label Id	Label Name	Number Of Voxels	Volume (mm^3)	Image mean (AAM012EPCUSG2T3_D3_04_T2map-sub)	Image stdev (AAM012EPCUSG2T3_D3_04_T2map-sub)			Label Id	Label Name	Number Of Voxels	Volume (mm^3)	Image mean (AAM012EPCUSG2T3_D3_04_T2map-sub)	Image stdev (AAM012EPCUSG2T3_D3_04_T2map-sub)
0	Clear Label	491138	5525.3	7.7842	24.3533			0	Clear Label	491244	5526.49	7.81395	24.4355
1	Label 1	382	4.2975	120.764	21.5697			1	Label 1	276	3.105	111.206	15.6382
Label Id	Label Name	Number Of Voxels	Volume (mm^3)	Image mean (AAM012EPCUSG2T3_D7_04_T2map-sub)	Image stdev (AAM012EPCUSG2T3_D7_04_T2map-sub)			Label Id	Label Name	Number Of Voxels	Volume (mm^3)	Image mean (AAM012EPCUSG2T3_D7_04_T2map-sub)	Image stdev (AAM012EPCUSG2T3_D7_04_T2map-sub)
0	Clear Label	491112	5525.01	7.50568	23.0823			0	Clear Label	491074	5524.58	7.49888	23.0723
1	Label 1	408	4.59	120.092	20.5368			1	Label 1	446	5.0175	117.987	18.0925
Label Id	Label Name	Number Of Voxels	Volume (mm^3)	Image mean (AAM012EPCUSG2T3_D27_04_T2map-sub)	Image stdev (AAM012EPCUSG2T3_D27_04_T2map-sub)			Label Id	Label Name	Number Of Voxels	Volume (mm^3)	Image mean (AAM012EPCUSG2T3_D27_04_T2map-sub)	Image stdev (AAM012EPCUSG2T3_D27_04_T2map-sub)
0	Clear Label	491115	5525.04	7.40487	24.4822			0	Clear Label	490932	5522.98	7.3637	24.3925
1	Label 1	405	4.55625	109.735	19.4874			1	Label 1	588	6.615	112.258	18.0282
Label Id	Label Name	Number Of Voxels	Volume (mm^3)	Image mean (AAM014PBS3T0_D3_04_T2map-sub)	Image stdev (AAM014PBS3T0_D3_04_T2map-sub)			Label Id	Label Name	Number Of Voxels	Volume (mm^3)	Image mean (AAM014PBS3T0_D3_04_T2map-sub)	Image stdev (AAM014PBS3T0_D3_04_T2map-sub)
0	Clear Label	491267	5526.75	5.92138	20.1359			0	Clear Label	491306	5527.19	5.93085	20.1635
1	Label 1	253	2.84625	106.028	17.737			1	Label 1	214	2.4075	102.547	15.8664
Label Id	Label Name	Number Of Voxels	Volume (mm^3)	Image mean (AAM014PBS3T0_D7_04_T2map-sub)	Image stdev (AAM014PBS3T0_D7_04_T2map-sub)			Label Id	Label Name	Number Of Voxels	Volume (mm^3)	Image mean (AAM014PBS3T0_D7_04_T2map-sub)	Image stdev (AAM014PBS3T0_D7_04_T2map-sub)
0	Clear Label	491238	5526.43	5.80968	19.0499			0	Clear Label	491248	5526.54	5.81204	19.0568
1	Label 1	282	3.1725	105.655	17.0988			1	Label 1	272	3.06	105.069	17.4141
Label Id	Label Name	Number Of Voxels	Volume (mm^3)	Image mean (AAM014PBS3T0_D27_04_T2map-sub)	Image stdev (AAM014PBS3T0_D27_04_T2map-sub)			Label Id	Label Name	Number Of Voxels	Volume (mm^3)	Image mean (AAM014PBS3T0_D27_04_T2map-sub)	Image stdev (AAM014PBS3T0_D27_04_T2map-sub)
0	Clear Label	491268	5526.76	6.02751	20.0342			0	Clear Label	491182	5525.8	6.00826	19.9821
1	Label 1	252	2.835	102.749	16.1477			1	Label 1	338	3.8025	106.109	16.8604
Label Id	Label Name	Number Of Voxels	Volume (mm^3)	Image mean (AAM015PBS3T1_D3_04_T2map-sub)	Image stdev (AAM015PBS3T1_D3_04_T2map-sub)			Label Id	Label Name	Number Of Voxels	Volume (mm^3)	Image mean (AAM015PBS3T1_D3_04_T2map-sub)	Image stdev (AAM015PBS3T1_D3_04_T2map-sub)
0	Clear Label	491237	5526.41	5.89165	20.2154			0	Clear Label	491268	5526.76	5.89971	20.24
1	Label 1	283	3.18375	105.322	17.2762			1	Label 1	252	2.835	101.849	15.3689
Label Id	Label Name	Number Of Voxels	Volume (mm^3)	Image mean (AAM015PBS3T1_D7_04_T2map-sub)	Image stdev (AAM015PBS3T1_D7_04_T2map-sub)			Label Id	Label Name	Number Of Voxels	Volume (mm^3)	Image mean (AAM015PBS3T1_D7_04_T2map-sub)	Image stdev (AAM015PBS3T1_D7_04_T2map-sub)
0	Clear Label	491285	5526.95	6.6694	21.5154			0	Clear Label	491272	5526.81	6.66654	21.5089
1	Label 1	235	2.64375	101.191	16.2643			1	Label 1	248	2.79	101.912	14.798
Label Id	Label Name	Number Of Voxels	Volume (mm^3)	Image mean (AAM015PBS3T1_D28_04_T2map-sub)	Image stdev (AAM015PBS3T1_D28_04_T2map-sub)			Label Id	Label Name	Number Of Voxels	Volume (mm^3)	Image mean (AAM015PBS3T1_D28_04_T2map-sub)	Image stdev (AAM015PBS3T1_D28_04_T2map-sub)
0	Clear Label	491280	5526.9	7.39467	23.8027			0	Clear Label	491191	5525.9	7.37459	23.7574
1	Label 1	240	2.7	101.585	16.7711			1	Label 1	329	3.70125	106.084	17.4817
Label Id	Label Name	Number Of Voxels	Volume (mm^3)	Image mean (AAM017PBS3T3_D3_04_T2map-sub)	Image stdev (AAM017PBS3T3_D3_04_T2map-sub)			Label Id	Label Name	Number Of Voxels	Volume (mm^3)	Image mean (AAM017PBS3T3_D3_04_T2map-sub)	Image stdev (AAM017PBS3T3_D3_04_T2map-sub)
0	Clear Label	491151	5525.45	6.05067	20.8133			0	Clear Label	491049	5524.3	6.02588	20.7433
1	Label 1	369	4.15125	105.031	16.6736			1	Label 1	471	5.29875	109.439	18.0735
Label Id	Label Name	Number Of Voxels	Volume (mm^3)	Image mean (AAM017PBS3T3_D7_04_T2map-sub)	Image stdev (AAM017PBS3T3_D7_04_T2map-sub)			Label Id	Label Name	Number Of Voxels	Volume (mm^3)	Image mean (AAM017PBS3T3_D7_04_T2map-sub)	Image stdev (AAM017PBS3T3_D7_04_T2map-sub)
0	Clear Label	491334	5527.51	7.08907	23.0416			0	Clear Label	491212	5526.13	7.06324	22.9853
1	Label 1	186	2.0925	101.367	17.5774			1	Label 1	308	3.465	105.205	16.2237
Label Id	Label Name	Number Of Voxels	Volume (mm^3)	Image mean (AAM017PBS3T3_D28_04_T2map-sub)	Image stdev (AAM017PBS3T3_D28_04_T2map-sub)			Label Id	Label Name	Number Of Voxels	Volume (mm^3)	Image mean (AAM017PBS3T3_D28_04_T2map-sub)	Image stdev (AAM017PBS3T3_D28_04_T2map-sub)
0	Clear Label	491342	5527.6	6.35077	23.0867			0	Clear Label	491207	5526.08	6.32186	23.0228
1	Label 1	178	2.0025	101.615	17.575			1	Label 1	313	3.52125	105.902	16.7339
Label Id	Label Name	Number Of Voxels	Volume (mm^3)	Image mean (AAM018PBS3T4_D3_04_T2map-sub)	Image stdev (AAM018PBS3T4_D3_04_T2map-sub)			Label Id	Label Name	Number Of Voxels	Volume (mm^3)	Image mean (AAM018PBS3T4_D3_04_T2map-sub)	Image stdev (AAM018PBS3T4_D3_04_T2map-sub)
0	Clear Label	491253	5526.59	7.40593	23.8393			0	Clear Label	491221	5526.23	7.39577	23.8099
1	Label 1	267	3.00375	101.265	14.9524			1	Label 1	299	3.36375	107.917	18.111
Label Id	Label Name	Number Of Voxels	Volume (mm^3)	Image mean (AAM018PBS3T4_D7_04_T2map-sub)	Image stdev (AAM018PBS3T4_D7_04_T2map-sub)			Label Id	Label Name	Number Of Voxels	Volume (mm^3)	Image mean (AAM018PBS3T4_D7_04_T2map-sub)	Image stdev (AAM018PBS3T4_D7_04_T2map-sub)
0	Clear Label	491284	5526.94	5.89539	20.1516			0	Clear Label	491199	5525.99	5.87557	20.0958
1	Label 1	236	2.655	100.624	13.9087			1	Label 1	321	3.61125	105.868	16.9845
Label Id	Label Name	Number Of Voxels	Volume (mm^3)	Image mean (AAM018PBS3T4_D28_04_T2map-sub)	Image stdev (AAM018PBS3T4_D28_04_T2map-sub)			Label Id	Label Name	Number Of Voxels	Volume (mm^3)	Image mean (AAM018PBS3T4_D28_04_T2map-sub)	Image stdev (AAM018PBS3T4_D28_04_T2map-sub)
0	Clear Label	491298	5527.1	6.04858	20.2911			0	Clear Label	491110	5524.99	6.0069	20.1807
1	Label 1	222	2.4975	101.136	17.6568			1	Label 1	410	4.6125	107.46	17.7673
Label Id	Label Name	Number Of Voxels	Volume (mm^3)	Image mean (AAM020EPCUSG3T1_D3_04_T2map-sub)	Image stdev (AAM020EPCUSG3T1_D3_04_T2map-sub)			Label Id	Label Name	Number Of Voxels	Volume (mm^3)	Image mean (AAM020EPCUSG3T1_D3_04_T2map-sub)	Image stdev (AAM020EPCUSG3T1_D3_04_T2map-sub)
0	Clear Label	491136	5525.28	7.14815	22.1348			0	Clear Label	491118	5525.08	7.14405	22.1246
1	Label 1	384	4.32	107.468	17.3495			1	Label 1	402	4.5225	107.994	17.4277
Label Id	Label Name	Number Of Voxels	Volume (mm^3)	Image mean (AAM020EPCUSG3T1_D7_04_T2map-sub)	Image stdev (AAM020EPCUSG3T1_D7_04_T2map-sub)			Label Id	Label Name	Number Of Voxels	Volume (mm^3)	Image mean (AAM020EPCUSG3T1_D7_04_T2map-sub)	Image stdev (AAM020EPCUSG3T1_D7_04_T2map-sub)
0	Clear Label	491077	5524.61	5.89173	19.6825			0	Clear Label	491031	5524.1	5.88043	19.6487
1	Label 1	443	4.98375	110.737	19.08			1	Label 1	489	5.50125	112.216	18.7283
Day28 missing
Label Id	Label Name	Number Of Voxels	Volume (mm^3)	Image mean (AAM021EPCUSG3T2_D3_04_T2map-sub)	Image stdev (AAM021EPCUSG3T2_D3_04_T2map-sub)			Label Id	Label Name	Number Of Voxels	Volume (mm^3)	Image mean (AAM021EPCUSG3T2_D3_04_T2map-sub)	Image stdev (AAM021EPCUSG3T2_D3_04_T2map-sub)
0	Clear Label	491056	5524.38	6.73247	20.6136			0	Clear Label	491121	5525.11	6.75197	20.6836
1	Label 1	464	5.22	115.1	24.6196			1	Label 1	399	4.48875	108.747	18.073
Label Id	Label Name	Number Of Voxels	Volume (mm^3)	Image mean (AAM021EPCUSG3T2_D7_04_T2map-sub)	Image stdev (AAM021EPCUSG3T2_D7_04_T2map-sub)			Label Id	Label Name	Number Of Voxels	Volume (mm^3)	Image mean (AAM021EPCUSG3T2_D7_04_T2map-sub)	Image stdev (AAM021EPCUSG3T2_D7_04_T2map-sub)
0	Clear Label	491219	5526.21	6.83764	20.7024			0	Clear Label	491260	5526.67	6.84924	20.7388
1	Label 1	301	3.38625	107.423	17.6792			1	Label 1	260	2.925	101.37	14.9624
Label Id	Label Name	Number Of Voxels	Volume (mm^3)	Image mean (AAM021EPCUSG3T2_D28_04_T2_T2map-sub)	Image stdev (AAM021EPCUSG3T2_D28_04_T2_T2map-sub)			Label Id	Label Name	Number Of Voxels	Volume (mm^3)	Image mean (AAM021EPCUSG3T2_D28_04_T2_T2map-sub)	Image stdev (AAM021EPCUSG3T2_D28_04_T2_T2map-sub)
0	Clear Label	491191	5525.9	6.31013	21.2028			0	Clear Label	491197	5525.96	6.31333	21.2181
1	Label 1	329	3.70125	103.892	21.0613			1	Label 1	323	3.63375	100.838	14.7451
T2 sub doesn't open in ITKsnap
Label Id	Label Name	Number Of Voxels	Volume (mm^3)	Image mean (AAM022EPCUSG3T3_D3_04_T2_T2map)	Image stdev (AAM022EPCUSG3T3_D3_04_T2_T2map)			Label Id	Label Name	Number Of Voxels	Volume (mm^3)	Image mean (AAM022EPCUSG3T3_D3_04_T2_T2map)	Image stdev (AAM022EPCUSG3T3_D3_04_T2_T2map)
0	Clear Label	491233	5526.37	186.969	89.7567			0	Clear Label	491174	5525.71	186.98	89.7559
1	Label 1	287	3.22875	108.908	19.3196			1	Label 1	346	3.8925	105.577	17.164
Label Id	Label Name	Number Of Voxels	Volume (mm^3)	Image mean (AAM022EPCUSG3T3_D7_04_T2_T2map-sub)	Image stdev (AAM022EPCUSG3T3_D7_04_T2_T2map-sub)			Label Id	Label Name	Number Of Voxels	Volume (mm^3)	Image mean (AAM022EPCUSG3T3_D7_04_T2_T2map-sub)	Image stdev (AAM022EPCUSG3T3_D7_04_T2_T2map-sub)
0	Clear Label	491317	5527.31	6.84096	20.7987			0	Clear Label	491196	5525.95	6.81604	20.7394
1	Label 1	203	2.28375	101.327	15.8916			1	Label 1	324	3.645	103.821	15.523
Label Id	Label Name	Number Of Voxels	Volume (mm^3)	Image mean (AAM022EPCUSG3T3_D28_04_T2_T2map-sub)	Image stdev (AAM022EPCUSG3T3_D28_04_T2_T2map-sub)			Label Id	Label Name	Number Of Voxels	Volume (mm^3)	Image mean (AAM022EPCUSG3T3_D28_04_T2_T2map-sub)	Image stdev (AAM022EPCUSG3T3_D28_04_T2_T2map-sub)
0	Clear Label	491263	5526.71	6.104	19.7951			0	Clear Label	491006	5523.82	6.04506	19.6285
1	Label 1	257	2.89125	99.6546	16.5557			1	Label 1	514	5.7825	109.175	18.8972
Label Id	Label Name	Number Of Voxels	Volume (mm^3)	Image mean (AAM023EPCUSG3T4_D3_04_T2_T2map-sub)	Image stdev (AAM023EPCUSG3T4_D3_04_T2_T2map-sub)			Label Id	Label Name	Number Of Voxels	Volume (mm^3)	Image mean (AAM023EPCUSG3T4_D3_04_T2_T2map-sub)	Image stdev (AAM023EPCUSG3T4_D3_04_T2_T2map-sub)
0	Clear Label	491047	5524.28	6.97462	21.8518			0	Clear Label	491118	5525.08	6.98972	21.8879
1	Label 1	473	5.32125	110.994	19.7036			1	Label 1	402	4.5225	110.917	19.1913
Label Id	Label Name	Number Of Voxels	Volume (mm^3)	Image mean (AAM023EPCUSG3T4_D7_04_T2_T2map-sub)	Image stdev (AAM023EPCUSG3T4_D7_04_T2_T2map-sub)			Label Id	Label Name	Number Of Voxels	Volume (mm^3)	Image mean (AAM023EPCUSG3T4_D7_04_T2_T2map-sub)	Image stdev (AAM023EPCUSG3T4_D7_04_T2_T2map-sub)
0	Clear Label	491207	5526.08	6.87037	21.2843			0	Clear Label	491241	5526.46	6.87683	21.2982
1	Label 1	313	3.52125	103.438	15.7121			1	Label 1	279	3.13875	103.842	15.4739
Label Id	Label Name	Number Of Voxels	Volume (mm^3)	Image mean (AAM023EPCUSG3T4_D28_04_T2_T2map-sub)	Image stdev (AAM023EPCUSG3T4_D28_04_T2_T2map-sub)			Label Id	Label Name	Number Of Voxels	Volume (mm^3)	Image mean (AAM023EPCUSG3T4_D28_04_T2_T2map-sub)	Image stdev (AAM023EPCUSG3T4_D28_04_T2_T2map-sub)
0	Clear Label	491186	5525.84	6.23335	21.1342			0	Clear Label	491154	5525.48	6.22511	21.1106
1	Label 1	334	3.7575	102.439	15.6009			1	Label 1	366	4.1175	105.087	16.5531
Label Id	Label Name	Number Of Voxels	Volume (mm^3)	Image mean (AAM025USGT1_D3_04_T2_T2map-sub)	Image stdev (AAM025USGT1_D3_04_T2_T2map-sub)			Label Id	Label Name	Number Of Voxels	Volume (mm^3)	Image mean (AAM025USGT1_D3_04_T2_T2map-sub)	Image stdev (AAM025USGT1_D3_04_T2_T2map-sub)
0	Clear Label	491282	5526.92	5.9482	19.6658			0	Clear Label	491290	5527.01	5.94926	19.6665
1	Label 1	238	2.6775	102.816	16.8577			1	Label 1	230	2.5875	103.926	18.0931
Label Id	Label Name	Number Of Voxels	Volume (mm^3)	Image mean (AAM025USGT1_D6_04_T2_T2map-sub)	Image stdev (AAM025USGT1_D6_04_T2_T2map-sub)			Label Id	Label Name	Number Of Voxels	Volume (mm^3)	Image mean (AAM025USGT1_D6_04_T2_T2map-sub)	Image stdev (AAM025USGT1_D6_04_T2_T2map-sub)
0	Clear Label	491287	5526.98	7.44899	22.6823			0	Clear Label	491236	5526.4	7.43812	22.6576
1	Label 1	233	2.62125	103.113	16.6295			1	Label 1	284	3.195	104.735	17.3251
Label Id	Label Name	Number Of Voxels	Volume (mm^3)	Image mean (AAM025USGT1_D28_04_T2_T2map-sub)	Image stdev (AAM025USGT1_D28_04_T2_T2map-sub)			Label Id	Label Name	Number Of Voxels	Volume (mm^3)	Image mean (AAM025USGT1_D28_04_T2_T2map-sub)	Image stdev (AAM025USGT1_D28_04_T2_T2map-sub)
0	Clear Label	491320	5527.35	6.06157	20.0754			0	Clear Label	491168	5525.64	6.02872	19.9887
1	Label 1	200	2.25	103.685	16.7668			1	Label 1	352	3.96	107.366	18.335
Label Id	Label Name	Number Of Voxels	Volume (mm^3)	Image mean (AAM027USGT3_D3_04_T2_T2map-sub)	Image stdev (AAM027USGT3_D3_04_T2_T2map-sub)			Label Id	Label Name	Number Of Voxels	Volume (mm^3)	Image mean (AAM027USGT3_D3_04_T2_T2map-sub)	Image stdev (AAM027USGT3_D3_04_T2_T2map-sub)
0	Clear Label	490517	5518.31	7.61132	23.9483			0	Clear Label	490556	5518.75	7.61779	23.9558
1	Label 1	1003	11.2837	121.439	21.1292			1	Label 1	964	10.845	122.753	21.9236
Label Id	Label Name	Number Of Voxels	Volume (mm^3)	Image mean (AAM027USGT3_D6_04_T2_T2map-sub)	Image stdev (AAM027USGT3_D6_04_T2_T2map-sub)			Label Id	Label Name	Number Of Voxels	Volume (mm^3)	Image mean (AAM027USGT3_D6_04_T2_T2map-sub)	Image stdev (AAM027USGT3_D6_04_T2_T2map-sub)
0	Clear Label	490802	5521.52	7.41875	23.3162			0	Clear Label	490825	5521.78	7.42455	23.3318
1	Label 1	718	8.0775	116.596	21.4316			1	Label 1	695	7.81875	116.11	20.986
Label Id	Label Name	Number Of Voxels	Volume (mm^3)	Image mean (AAM027USGT3_D28_04_T2_T2map-sub)	Image stdev (AAM027USGT3_D28_04_T2_T2map-sub)			Label Id	Label Name	Number Of Voxels	Volume (mm^3)	Image mean (AAM027USGT3_D28_04_T2_T2map-sub)	Image stdev (AAM027USGT3_D28_04_T2_T2map-sub)
0	Clear Label	490927	5522.93	6.68945	22.9262			0	Clear Label	490875	5522.34	6.67934	22.9063
1	Label 1	593	6.67125	110.745	20.2077			1	Label 1	645	7.25625	110.05	19.6213
Label Id	Label Name	Number Of Voxels	Volume (mm^3)	Image mean (AAM028USGT4_D3_04_T2_T2map-sub)	Image stdev (AAM028USGT4_D3_04_T2_T2map-sub)			Label Id	Label Name	Number Of Voxels	Volume (mm^3)	Image mean (AAM028USGT4_D3_04_T2_T2map-sub)	Image stdev (AAM028USGT4_D3_04_T2_T2map-sub)
0	Clear Label	490760	5521.05	6.38116	21.4284			0	Clear Label	490995	5523.69	6.44587	21.6241
1	Label 1	760	8.55	118.871	20.7367			1	Label 1	525	5.90625	108.709	19.4323
Label Id	Label Name	Number Of Voxels	Volume (mm^3)	Image mean (AAM028USGT4_D6_04_T2_T2map-sub)	Image stdev (AAM028USGT4_D6_04_T2_T2map-sub)			Label Id	Label Name	Number Of Voxels	Volume (mm^3)	Image mean (AAM028USGT4_D6_04_T2_T2map-sub)	Image stdev (AAM028USGT4_D6_04_T2_T2map-sub)
0	Clear Label	490856	5522.13	6.20592	20.8861			0	Clear Label	491119	5525.09	6.27422	21.0922
1	Label 1	664	7.47	117.723	22.2477			1	Label 1	401	4.51125	107.216	17.9308
Label Id	Label Name	Number Of Voxels	Volume (mm^3)	Image mean (AAM028USGT4_D28_04_T2_T2map-sub)	Image stdev (AAM028USGT4_D28_04_T2_T2map-sub)			Label Id	Label Name	Number Of Voxels	Volume (mm^3)	Image mean (AAM028USGT4_D28_04_T2_T2map-sub)	Image stdev (AAM028USGT4_D28_04_T2_T2map-sub)
0	Clear Label	491084	5524.69	6.54324	22.3713			0	Clear Label	491267	5526.75	6.58698	22.4842
1	Label 1	436	4.905	110.055	19.5085			1	Label 1	253	2.84625	99.9794	14.0262

## Sheet: Ventricles
		Left	Right
PBS2T1	Day 3	5.09625	5.895
	Day 7	3.61125	6.2325
	Day 28	3.24	7.39125
PBS2T3	Day 3	7.5375	6.76125
	Day 7	5.68125	5.20875
	Day 28	5.20875	8.19
EPC2T0	Day 3	2.8575	2.35125
	Day 7	2.73375	2.9925
	Day 28	2.0925	4.635
EPC2T2	Day 3	3.33	2.35125
	Day 7	3.15	2.62125
	Day 28	2.9025	2.95875
EPC2T3	Day 3	1.60875	1.33875
	Day 7	1.90125	1.90125
	Day 28	1.49625	1.99125
EPC2T4	Day 3	2.98125	3.67875
	Day 7	2.75625	3.8475
	Day 28	2.025	5.88375
EPCUSG2T0	Day 3	3.825	4.68
	Day 7	1.935	2.88
	Day 28	1.47375	3.15
EPCUSG2T3	Day 3	4.2975	3.105
	Day 7	4.59	5.0175
	Day 28	4.55625	6.615
PBS3T0	Day 3	2.84625	2.4075
	Day 7	3.1725	3.06
	Day 28	2.835	3.8025
PBS3T1	Day 3	3.18375	2.835
	Day 7	2.64375	2.79
	Day 28	2.7	3.70125
PBS3T3	Day 3	4.15125	5.29875
	Day 7	2.0925	3.465
	Day 28	2.0025	3.52125
PBS3T4	Day 3	3.00375	3.36375
	Day 7	2.655	3.61125
	Day 28	2.4975	4.6125
EPCUSG3T1	Day 3	4.32	4.5225
	Day 7	4.98375	5.50125
	Day 28	missing	missing
EPCUSG3T2	Day 3	5.22	4.48875
	Day 7	3.38625	2.925
	Day 28	3.70125	3.63375
EPCUSG3T3	Day 3	3.22875	3.8925
	Day 7	2.28375	3.645
	Day 28	2.89125	5.7825
EPCUSG3T4	Day 3	5.32125	4.5225
	Day 7	3.52125	3.13875
	Day 28	3.7575	4.1175
USGT1	Day 3	2.6775	2.5875
	Day 7	2.62125	3.195
	Day 28	2.25	3.96
USGT3	Day 3	11.2837	10.845
	Day 7	8.0775	7.81875
	Day 28	6.67125	7.25625
USGT4	Day 3	8.55	5.90625
	Day 7	7.47	4.51125
	Day 28	4.905	2.84625

## Sheet: Ventricles calculations
		Left	Right	Right/Left
PBS2T1	Day 3	5.09625	5.895	1.15673
	Day 7	3.61125	6.2325	1.72586
	Day 28	3.24	7.39125	2.28125
PBS2T3	Day 3	7.5375	6.76125	0.897015
	Day 7	5.68125	5.20875	0.916832
	Day 28	5.20875	8.19	1.57235
EPC2T0	Day 3	2.8575	2.35125	0.822835
	Day 7	2.73375	2.9925	1.09465
	Day 28	2.0925	4.635	2.21505
EPC2T2	Day 3	3.33	2.35125	0.706081
	Day 7	3.15	2.62125	0.832143
	Day 28	2.9025	2.95875	1.01938
EPC2T3	Day 3	1.60875	1.33875	0.832168
	Day 7	1.90125	1.90125	1
	Day 28	1.49625	1.99125	1.33083
EPC2T4	Day 3	2.98125	3.67875	1.23396
	Day 7	2.75625	3.8475	1.39592
	Day 28	2.025	5.88375	2.90556
EPCUSG2T0	Day 3	3.825	4.68	1.22353
	Day 7	1.935	2.88	1.48837
	Day 28	1.47375	3.15	2.1374
EPCUSG2T3	Day 3	4.2975	3.105	0.722513
	Day 7	4.59	5.0175	1.09314
	Day 28	4.55625	6.615	1.45185
PBS3T0	Day 3	2.84625	2.4075	0.84585
	Day 7	3.1725	3.06	0.964539
	Day 28	2.835	3.8025	1.34127
PBS3T1	Day 3	3.18375	2.835	0.890459
	Day 7	2.64375	2.79	1.05532
	Day 28	2.7	3.70125	1.37083
PBS3T3	Day 3	4.15125	5.29875	1.27642
	Day 7	2.0925	3.465	1.65591
	Day 28	2.0025	3.52125	1.75843
PBS3T4	Day 3	3.00375	3.36375	1.11985
	Day 7	2.655	3.61125	1.36017
	Day 28	2.4975	4.6125	1.84685
EPCUSG3T1	Day 3	4.32	4.5225	1.04688
	Day 7	4.98375	5.50125	1.10384
	Day 28	missing	missing	#VALUE!
EPCUSG3T2	Day 3	5.22	4.48875	0.859914
	Day 7	3.38625	2.925	0.863787
	Day 28	3.70125	3.63375	0.981763
EPCUSG3T3	Day 3	3.22875	3.8925	1.20557
	Day 7	2.28375	3.645	1.59606
	Day 28	2.89125	5.7825	2
EPCUSG3T4	Day 3	5.32125	4.5225	0.849894
	Day 7	3.52125	3.13875	0.891374
	Day 28	3.7575	4.1175	1.09581
USGT1	Day 3	2.6775	2.5875	0.966387
	Day 7	2.62125	3.195	1.21888
	Day 28	2.25	3.96	1.76
USGT3	Day 3	11.2837	10.845	0.961121
	Day 7	8.0775	7.81875	0.967967
	Day 28	6.67125	7.25625	1.08769
USGT4	Day 3	8.55	5.90625	0.690789
	Day 7	7.47	4.51125	0.603916
	Day 28	4.905	2.84625	0.580275
Control T0	Day 3
	Day 7
	Day 28
Control T1	Day 3
	Day 7
	Day 28

## Sheet: Stroke and behavioral
Day3	Stroke vol	Bederson score			Day 7	Stroke vol	Bederson			Day 28	Stroke vol	Bederson
PBS2T1	15.8288	1			PBS2T1	2.8575	3			PBS2T1	0.315	0
PBS2T3	4.6125	1			PBS2T3	0	1			PBS2T3	0	1
EPC2T0	6.51375	0			EPC2T0	0.30375	0			EPC2T0	0	0
EPC2T2	2.26125	0			EPC2T2	0	0			EPC2T2	0	0
EPC2T3	2.35125	3			EPC2T3	0	3			EPC2T3	0	3
EPC2T4	9.05625	1			EPC2T4	0	3			EPC2T4	0	1
EPCUSG2T0	1.395	0			EPCUSG2T0	0	0			EPCUSG2T0	0	0
EPCUSG2T3	20.6437	1			EPCUSG2T3	2.23875	1			EPCUSG2T3	0.14625	1
PBS3T0	4.365	0			PBS3T0	1.1475	0			PBS3T0	0	0
PBS3T1	4.82625	1			PBS3T1	1.54125	1			PBS3T1	0	0
PBS3T3	0.3375	1			PBS3T3	0	1			PBS3T3	0	0
PBS3T4	2.7225	1			PBS3T4	0.765	1			PBS3T4	0.07875	0
EPCUSG3T1	10.3612	3			EPCUSG3T1	0.72				EPCUSG3T1	0
EPCUSG3T2	0.64125	1			EPCUSG3T2	0	1			EPCUSG3T2	0	3
EPCUSG3T3	16.7062	3			EPCUSG3T3	2.295	0			EPCUSG3T3	0	0
EPCUSG3T4	1.36125	0			EPCUSG3T4	0	0			EPCUSG3T4	0	0
USGT1	4.5675	0			USGT1	2.4525	0			USGT1	0	0
USGT3	0.77625	0			USGT3	0	0			USGT3	0	0
USGT4	0.6525	0			USGT4	0	0			USGT4	0	0

## Sheet: Bederson scores by treatment
Day3	Bederson score			Day 7	Bederson			Day 28	Bederson
PBS2T1	1			PBS2T1	3			PBS2T1	0
PBS2T3	1			PBS2T3	1			PBS2T3	1
PBS3T0	0			PBS3T0	0			PBS3T0	0
PBS3T1	1			PBS3T1	1			PBS3T1	0
PBS3T3	1			PBS3T3	1			PBS3T3	0
PBS3T4	1			PBS3T4	1			PBS3T4	0
EPC2T0	0			EPC2T0	0			EPC2T0	0
EPC2T2	0			EPC2T2	0			EPC2T2	0
EPC2T3	3			EPC2T3	3			EPC2T3	3
EPC2T4	1			EPC2T4	3			EPC2T4	1
EPCUSG2T0	0			EPCUSG2T0	0			EPCUSG2T0	0
EPCUSG2T3	1			EPCUSG2T3	1			EPCUSG2T3	1
EPCUSG3T1	3			EPCUSG3T1				EPCUSG3T1
EPCUSG3T2	1			EPCUSG3T2	1			EPCUSG3T2	3
EPCUSG3T3	3			EPCUSG3T3	0			EPCUSG3T3	0
EPCUSG3T4	0			EPCUSG3T4	0			EPCUSG3T4	0
USGT1	0			USGT1	0			USGT1	0
USGT3	0			USGT3	0			USGT3	0
USGT4	0			USGT4	0			USGT4	0

## Sheet: Corner Test
Date of Surgery (Cage Identifier)	Mouse	Day 3-4			Day 7-8			Day 14			Day21			Day 28
2021-09-10	T1	Corner Test		Degree (0-180)	Corner Test		Degree (0-180)	Corner Test		Degree (0-180)	Corner Test		Degree (0-180)	Corner Test		Degree (0-180)
PBS (2)		Left	Right		Left	Right		Left	Right		Left	Right		Left	Right
		0	10	0	0	10	0	0	10	0				0	10	0
	T3	Corner Test			Corner Test			Corner Test			Corner Test			Corner Test
		Left	Right		Left	Right		Left	Right		Left	Right		Left	Right
		3	7	54	0	10	0	0	10	0				0	10	0
2021-09-17	T0	Corner Test			Corner Test			Corner Test			Corner Test			Corner Test
EPC-2		Left	Right		Left	Right		Left	Right		Left	Right		Left	Right
		0	10	0	0	10	0			90	0	10	0	0	10	0
	T2	Corner Test			Corner Test			Corner Test			Corner Test			Corner Test
		Left	Right		Left	Right		Left	Right		Left	Right		Left	Right
		1	9	18	0	10	0			90	0	10	0	0	10	0
	T3	Corner Test			Corner Test			Corner Test			Corner Test			Corner Test
		Left	Right		Left	Right		Left	Right		Left	Right		Left	Right
		cannot assess			cannot assess			cannot assess			cannot assess			cannot assess
		due circling			due circling			due circling			due circling			due circling
	T4	Corner Test			Corner Test			Corner Test			Corner Test			Corner Test
		Left	Right		Left	Right		Left	Right		Left	Right		Left	Right
		6	4	108	2	8	36				0	10	0	0	10	0
2021-10-15	T0	Corner Test			Corner Test			Corner Test			Corner Test			Corner Test
EPC + USG 2		Left	Right		Left	Right		Left	Right		Left	Right		Left	Right
		0	10	0	0	10	0				2	8	36	4	6	72
	T3	Corner Test			Corner Test			Corner Test			Corner Test			Corner Test
		Left	Right		Left	Right		Left	Right		Left	Right		Left	Right
		cannot			0	10	0				0	10	0	0	10	0
		assess
2021-11-05	T1	Corner Test			Corner Test			Corner Test			Corner Test			Corner Test
PBS-3		Left	Right		Left	Right		Left	Right		Left	Right		Left	Right
								1	9	18	0	10	0	0	10	0
	T3	Corner Test			Corner Test			Corner Test			Corner Test			Corner Test
		Left	Right		Left	Right		Left	Right		Left	Right		Left	Right
								1	9	18	1	9	18	2	8	36
	T4	Corner Test			Corner Test			Corner Test			Corner Test			Corner Test
		Left	Right		Left	Right		Left	Right		Left	Right		Left	Right
								1	9	18	0	10	0	0	10	0
2021-11-12	T1	Corner Test			Corner Test
EPC+USG-3		Left	Right		Left	Right
	T2	Corner Test			Corner Test			Corner Test			Corner Test			Corner Test
		Left	Right		Left	Right		Left	Right		Left	Right		Left	Right
		6	4	108	8	2	144
	T3	Corner Test			Corner Test			Corner Test			Corner Test			Corner Test
		Left	Right		Left	Right		Left	Right		Left	Right		Left	Right
		0	10	0	0	10	0	0	10	0	0	10	0	1	9	18
	T4	Corner Test			Corner Test			Corner Test			Corner Test			Corner Test
		Left	Right		Left	Right		Left	Right		Left	Right		Left	Right
		2	8	36	3	7	54	4	6	72	4	6	72	6	4	108
2021-12-17	T1	Corner Test			Corner Test			Corner Test			Corner Test			Corner Test
US only		Left	Right		Left	Right		Left	Right		Left	Right		Left	Right
		6	4	108							1	9	18	2	8	36
	T3	Corner Test			Corner Test			Corner Test			Corner Test			Corner Test
		Left	Right		Left	Right		Left	Right		Left	Right		Left	Right
		6	4	108							4	6	72	5	5	90
	T4	Corner Test			Corner Test			Corner Test			Corner Test			Corner Test
		Left	Right		Left	Right		Left	Right		Left	Right		Left	Right
		2	8	36							0	10	0	1	9	18
2021-12-15	T0	Corner Test
CONTROL		Left	Right
		8	2	144
	T1	Corner Test
		Left	Right
		2	8	36
	T2	Corner Test
		Left	Right
		4	6	72
	T3	Corner Test
		Left	Right
		5	5	90
	T4	Corner Test
		Left	Right
		5	5	90

## Sheet: Corner Test and stroke vol
		Degree (0-180)
	Stroke vol Day 3	Day 3	Day 7	Day 14	Day 21	Day 28
PBS2T1	15.8288	0	0	0		0
PBS2T3	4.6125	54	0	0		0
EPC2T0	6.51375	0	0		0	0
EPC2T2	2.26125	18	0		0	0
EPC2T3	2.35125
EPC2T4	9.05625	108	36		0	0
EPCUSG2T0	1.395	0	0		36	72
EPCUSG2T3	20.6437		0		0	0
PBS3T0	4.365
PBS3T1	4.82625			18	0	0
PBS3T3	0.3375			18	18	36
PBS3T4	2.7225			18	0	0
EPCUSG3T1	10.3612
EPCUSG3T2	0.64125	108	144
EPCUSG3T3	16.7062	0	0	0	0	18
EPCUSG3T4	1.36125	36	54	72	72	108
USGT1	4.5675	108			18	36
USGT3	0.77625	108			72	90
USGT4	0.6525	36			0	18
